# Supplementary material for: The enteric nervous system promotes intestinal health by constraining microbiota composition
Source: PLoS Biol. 2017 Feb 16;15(2):e2000689. doi: 10.1371/journal.pbio.2000689 (PMC5331947; doi:10.1371/journal.pbio.2000689)
Supplement: S1 Data — (XLSX) [file pbio.2000689.s008.xlsx]

## Sheet: Figure 1
Figure 1C-colonization			Figure 1E-intestinal neutrophil accumulation					Figure 1F-intestinal epithelial proliferation
WT	sox10-		CV WT	CV sox10-	WT; TNFRmo	sox10-; TNFRmo		CV WT	CV sox10-	WT; TNFRmo	sox10-; TNFRmo
48800	276000		3	1	2	3		130	714	120	495
40000	119000		6	5	2	0		71	901	134	462
22000	67600		4	9	4	1		147	366	154	257
19600	160000		4	1	0	0		125	1546	134	148
14400	86800		1	11	4	0		58	1299	120	520
12000	88000		2	18	1	0		199	433	154	235
100000	240000		4	10	0	0		119	641	205	178
43100	228000		1	8	0	0		33	592	279	201
60200	252000		1	12	0	0		7	452	230	160
			6	0	2	0		12	1772	191	277
			0	6	0	2		14	302	191	173
			3	7	0	3		12	181	233	139
			1	0	1	7		32	320	171	186
			1	11	2	2		31	216	170	129
			1	10	1	5		26	653	217	119
			2	2	0			35	420	316	244
			3	0	0			12	258		239
			0	6	8			576	405		313
			7	4				29	35		325
			3	1				32	606		226
			2	4				424	1195		163
			0	7				21	342		55
			0	1				47	48		290
			1	5				218	88		286
			0	4				36	373		228
			0	2				125	171		279
			0	8				20	503		235
			0	6				152	576		196
			4	4				220	66		163
			1	4				127	52
			0					287	136
								211	27
								340	41
								189	62
								83	35
								204	519
								207	44
									348
									1306
									558
									46
									182
									253
									223
									397
									354
									328
									344
									344
									332
									318

## Sheet: Figure 2
Figure 2A-Microbiota is necessary					Figure 2D-microbiota is sufficient
CV WT	CV sox10-	GF WT	GF sox10-		GF donor	WT donor	sox10- donor	iapMO donor
3	1	1	0		4	4	3	4
6	5	2	0		0	5	5	2
4	9	1	2		0	8	9	2
4	1	3	0		0	0	11	2
1	11	2	0		0	4	3	1
2	18	1	1		3	1	5	0
4	10	0	0		1	5	8	2
1	8	2	0		0	4	23	0
1	12	0	3		4	3	12	5
6	0	0	4		1	4	17	5
0	6	0	0		0	1	6
3	7	2	2			0	6
1	0	1	0			4	12
1	11	1	0			3	12
1	10	1	3			3	0
2	2	0	1			0	1
3	0	0	1			0	14
0	6	0	2			0	0
7	4	4	2			2	2
3	1	0	3				2
2	4	0	0				3
0	7	1					8
0	1	1
1	5
0	4
0	2
0	8
0	6
4	4
1	4
0

## Sheet: Figure 3
Figure 3A-neutrophil distribution				Figure 3B-conventional colonization				Figure 3C-cytokine qPCR
WT	Sox10 x MPO:GFP low neutrophil	sox10 x MPO:GFP high neutrophil		WT	sox10- low neutrophil	sox10- high neutrophil			MPX	SAA	tnfa	mmp9	IL1b	C3
4	10	18		63000	10950	89300		WT	1	1	1	1	1	1
3	7	24		1190	32420	153000		sox10- low	0.049721	0.163799	0.272	0.838	1.01396	0.0551689
2	8	20		10200	63770	63100		sox10- low	0.0633725	0.20166	0.711	0.293	0.812252	0.384219
5	13	22		2200	29035	15000		sox10- low	0.0214928	0.123279	0.683	0.442	0.395021	1.56917
8	7	23		8900	77300	39900		sox10- low	0.343886	0.469761			1.54757	4.69134
8	2	21		3000	77400	137000		sox10- low	8.10965e-05	0.0703162			0.00352051	0.325335
4	9	26		11200	36310	20400		sox10- high	0.768438	0.858565	6.834	0.362	2.07053	0.358489
8	11	21		2500	49800	86600		sox10- high	0.110338	0.121582	1.692	2.669	0.721965	0.823591
8	5	36		14480	161550	111000		sox10- high	0.655197	3.41054	1.902	0.472	1.21419	0.291183
14	10	19		26500	58100			sox10- high	13.737	24.5049			0.697372	2.36198
5	13	16						sox10- high	0.673617	6.32033			0.707107	0.946058
3	3	19
10	0
12	8
	3
	4
	5
	4
	3
	5
	3
	2

## Sheet: Figure 4
Figure 4A- wt v sox10-			Figure 4C-Percent of Escherichia/Shigella				Figure 4D-Percent of Vibrio
WT	sox10-		WT	sox10- low neutrophil	sox10- high neutrophil		WT	sox10- low neutrophil	sox10- high neutrophil
0	0		33.085	69.7511	79.6491		0.0213751	0.456684	3.47438
2	1		50.8852	64.7835	9.40122		0.211195	1.72308	82.4699
2	1		34.096	9.61305	19.9514		0.0673345	0.188433	58.1117
2	2		93.2988	66.3342	19.4402		1.34723	0.0698759	76.8024
3	2		37.6059	49.1398	9.53961		46.0027	6.36525	67.4521
3	2		2.49943	25.167	8.07459		0.223611	71.9291	68.4827
3	2		77.2463	42.8534	25.8242		0.238257	47.4771	64.7285
3	2		37.1453	18.5225	21.9085		29.1135	77.4773	17.3285
3	3		36.2868	26.0383	55.1039		59.6217	44.7901	26.4838
4	3		81.0397	48.1502	39.4951		8.42431	0.217029	22.7436
4	3		49.0086	14.3525	54.3566		21.2501	51.8583	32.2591
4	3		53.1127	54.3598	15.2085		15.287	10.9308	80.1953
4	3		92.2263	79.1884	43.4155		1.28534	0.0392805	0.815625
4	4		37.6079	36.8194	19.4474		0.184182	0.702507	71.9975
5	4		44.6261	29.6198	11.3365		52.4412	0.0255048	5.21652
5	4		19.9143	49.1954	16.3018		24.0282	0.0237156	64.8153
5	5		23.685	92.7672	12.1125		61.4398	0.121112	78.9676
5	5		10.0294	44.384	6.58735		70.8483	1.6124	80.3675
5	6		49.1907	78.671	2.98506		44.3412	1.06763	68.0793
6	6		8.28004	23.397	11.516		43.1632	0.127055	39.0473
6	6		41.2315	68.765	64.5419		0.140002	1.69591	1.03277
6	6		61.4373	93.3512	57.3654		1.93268	0.915914	28.8672
7	6		33.0228	8.74229	32.2825		3.09263	10.0838	27.1536
7	6		76.7796	57.4407	37.5834		0.0790024	1.4986	0.529999
7	7		46.6032	81.9835	27.9143		0.112631	0.105254	0.597813
7	7		4.58182	31.9422	36.9528		2.60235	2.1119	1.18111
7	7		55.9232	19.7721	41.5686		2.06694	0.047458	1.32929
7	7		81.946	97.6802	54.9507		0.473672	0.24347	0.812958
9	8		57.7456	33.7589	77.2533		0.0246145	2.58328	8.4716
9	8		63.8814	48.1364	95.2742		0.0423167	9.06177	0.570451
9	8		58.8226	53.878			0.0403291	0.0584459
10	8
10	8
11	8
12	8
13	8
15	8
15	9
15	9
17	10
17	10
17	10
18	10
19	10
20	10
20	11
22	11
26	11
26	12
27	13
28	13
32	13
46	13
	13
	13
	14
	14
	14
	14
	14
	14
	15
	16
	16
	16
	16
	16
	16
	16
	16
	17
	17
	17
	17
	17
	18
	18
	18
	18
	18
	18
	18
	18
	19
	19
	20
	20
	20
	20
	20
	21
	22
	23
	23
	23
	23
	24
	24
	24
	25
	25
	25
	25
	26
	26
	27
	29
	30
	30
	31
	31
	31
	32
	32
	33
	35
	41
	41
	43
	44
	47
	51
	55

## Sheet: Figure 5
Figure 5A/B-Vibrio				Figure 5A/B-Escherichia/Shigella				Figure 5C-adding Vibrio to sox10-					Figure 5D-correlation between Vibrio CFU and neutrophil
Genotype/neutrophil category	log(% Vibrio)	log(MPX+1)		Genotype/neutrophil category	log(% Escherichia/Shigella)	log(MPX +1)		CV sox10-	CV sox10- + Vibrio	GF sox10-	GF sox10- + Vibrio		Log (Vib CFU/gut)	Log(MPX/gut +1)
sox10- high	0.540877	1.41497		sox10- high	1.90118	1.41497		2	16	18	16		4.36736	1.25527
sox10- high	1.9163	1.41497		sox10- high	0.973184	1.41497		13	4	18	10		3.89763	1.30103
sox10- high	1.76426	1.41497		sox10- high	1.29997	1.41497		14	26	3	10		1	1.07918
sox10- high	1.88538	1.36173		sox10- high	1.2887	1.36173		11	12	19	5		4.30535	1.17609
sox10- high	1.82899	1.64345		sox10- high	0.979531	1.64345		9	19	22	3		4.44091	1.23045
sox10- high	1.83558	1.50515		sox10- high	0.90712	1.50515		7	11	19	11		3.10721	1.43136
sox10- high	1.8111	1.38021		sox10- high	1.41203	1.38021		10	17	3	10		2.32222	1.20412
sox10- high	1.23876	1.50515		sox10- high	1.34061	1.50515		9	21	9	8		3.8451	1.32222
sox10- high	1.42298	1.50515		sox10- high	1.74118	1.50515		13	6	16	3		3.94939	1.11394
sox10- high	1.35686	1.39794		sox10- high	1.59654	1.39794		8	18	23	10		5.4624	1.36173
sox10- high	1.50865	1.53148		sox10- high	1.73525	1.53148		18	5	19	9		4.28103	1.44716
sox10- high	1.90415	1.49136		sox10- high	1.18209	1.49136		20	12	3	7		4.9345	1.47712
sox10- high	-0.0885097	1.47712		sox10- high	1.63765	1.47712		11	9	14	2		4.5682	1.25527
sox10- high	1.85732	1.74819		sox10- high	1.28886	1.74819		23	15	11	6		4.53148	1.34242
sox10- high	0.717381	1.62325		sox10- high	1.05448	1.62325		9	25	16	8		4.79934	1
sox10- high	1.81168	1.51851		sox10- high	1.21223	1.51851		37	17	10	10		4.79239	1
sox10- high	1.89745	1.38021		sox10- high	1.08323	1.38021		12	11	23	2		3.14302	1.11394
sox10- high	1.90508	1.5563		sox10- high	0.818711	1.5563		18	27	24	10		2.80618	0.954242
sox10- high	1.83302	1.68124		sox10- high	0.474953	1.68124		21	27	21	3		5.1038	1.34242
sox10- high	1.59159	1.43136		sox10- high	1.0613	1.43136		10	16	31	6		3.62325	1.32222
sox10- high	0.0140056	1.38021		sox10- high	1.80984	1.38021		7	21	18	10		3.5682	1.36173
sox10- high	1.4604	1.49136		sox10- high	1.75865	1.49136		19	13	22	1		1.95424	0.778151
sox10- high	1.43383	1.65321		sox10- high	1.50897	1.65321		21	13	20	3		4.29447	1.30103
sox10- high	-0.275725	1.39794		sox10- high	1.575	1.39794		8	25	25	7		3.9345	1.49136
sox10- high	-0.223435	1.62325		sox10- high	1.44583	1.62325		9	27	23	4		3.13672	1.32222
sox10- high	0.0722905	1.43136		sox10- high	1.56765	1.43136		13	15	12	8		4.59107	0.90309
sox10- high	0.12362	1.716		sox10- high	1.61877	1.716		18	17	36	4		3.95424	1.07918
sox10- high	-0.0899319	1.51851		sox10- high	1.73997	1.51851		21	9	13	11		4.07188	0.845098
sox10- high	0.927965	1.44716		sox10- high	1.88792	1.44716		18	18	27	6		4.64345	1.34242
sox10- high	-0.243782	1.41497		sox10- high	1.97897	1.41497		23	31	31	5		4.27875	1.47712
sox10- low	-0.340384	0.954242		sox10- low	1.84355	0.954242		12	25	15	3		4.5563	1.20412
sox10- low	0.236306	0.954242		sox10- low	1.81147	0.954242		4	17	30	8		3.59106	1.36173
sox10- low	-0.724843	0.954242		sox10- low	0.982861	0.954242		20	43	11	2		3.86332	1.44716
sox10- low	-1.15567	0.90309		sox10- low	1.82174	0.90309		20	22	6	9		3.95424	1.60206
sox10- low	0.803816	0.477121		sox10- low	1.69143	0.477121		22	27	30	4		4.36173	1.25527
sox10- low	1.85691	0.954242		sox10- low	1.40083	0.954242		11	29	41	8		4.51851	0.845098
sox10- low	1.67649	0.69897		sox10- low	1.63199	0.69897		16	17	18	3		4.43136	1.41497
sox10- low	1.88918	0.30103		sox10- low	1.2677	0.30103		19	21	7	8		2.81954	1.23045
sox10- low	1.65118	0.477121		sox10- low	1.41561	0.477121		11	9	15	1		4.68124	1.20412
sox10- low	-0.663482	0.60206		sox10- low	1.6826	0.60206		2	9	14	11		3.5563	1.30103
sox10- low	1.71482	0.845098		sox10- low	1.15693	0.845098		26	12	40	7		4.88649	1.51851
sox10- low	1.03865	0.90309		sox10- low	1.73528	0.90309		16	8	10	6		1.30103	0.60206
sox10- low	-1.40582	0.845098		sox10- low	1.89866	0.845098		13	21	7	5		5.43775	1.43136
sox10- low	-0.153349	0.954242		sox10- low	1.56608	0.954242		23	14	15	6		3.36736	1.36173
sox10- low	-1.59338	0.778151		sox10- low	1.47158	0.778151		39	5	9	20		4.49206	1.47712
sox10- low	-1.62497	0.90309		sox10- low	1.69192	0.90309		14	13	15	6
sox10- low	-0.916814	0.60206		sox10- low	1.9674	0.60206		13	16	12	4
sox10- low	0.207474	0.60206		sox10- low	1.64723	0.60206		10	29	23	4
sox10- low	0.0284222	0.954242		sox10- low	1.89582	0.954242		27	37	13	3
sox10- low	-0.896007	0		sox10- low	1.36916	0		19	15	9
sox10- low	0.229403	0.954242		sox10- low	1.83737	0.954242		38	22	16
sox10- low	-0.0381451	0.60206		sox10- low	1.97012	0.60206		21	27	7
sox10- low	1.00362	0.845098		sox10- low	0.941625	0.845098		8	39	13
sox10- low	0.175687	0.69897		sox10- low	1.75922	0.69897		16	17
sox10- low	-0.977763	0.90309		sox10- low	1.91373	0.90309		17	6
sox10- low	0.324673	0.778151		sox10- low	1.50436	0.778151		27	25
sox10- low	-1.32369	0.30103		sox10- low	1.29605	0.30103		29	19
sox10- low	-0.613555	0.477121		sox10- low	1.98981	0.477121		5	21
sox10- low	0.412171	0.477121		sox10- low	1.52839	0.477121		7	15
sox10- low	0.957213	0.954242		sox10- low	1.68247	0.954242		22	16
sox10- low	-1.23325	0.845098		sox10- low	1.73141	0.845098		12	15
WT	-1.67009	0.845098		WT	1.51963	0.845098		9	6
WT	-0.675317	0.845098		WT	1.70659	0.845098		1	19
WT	-1.17176	1		WT	1.5327	1		3	32
WT	0.129441	1.04139		WT	1.96988	1.04139		9	3
WT	1.66278	1		WT	1.57526	1		6	26
WT	-0.650507	1.25527		WT	0.397841	1.25527		10	22
WT	-0.622955	0.69897		WT	1.88788	0.69897		13	29
WT	1.46409	1.36173		WT	1.5699	1.36173		10	11
WT	1.7754	0.778151		WT	1.55975	0.778151		14	9
WT	0.925534	1.20412		WT	1.9087	1.20412		19	16
WT	1.32736	0.90309		WT	1.69027	0.90309		3	26
WT	1.18432	1.20412		WT	1.7252	1.20412		5
WT	0.109019	0.477121		WT	1.96486	0.477121		14
WT	-0.734753	1.30103		WT	1.57528	1.30103		2
WT	1.71967	1.44716		WT	1.64959	1.44716		23
WT	1.38072	0.69897		WT	1.29917	0.69897		12
WT	1.78845	0.778151		WT	1.37447	0.778151		4
WT	1.85033	0		WT	1.00127	0		20
WT	1.64681	1.27875		WT	1.69188	1.27875		20
WT	1.63511	1.11394		WT	0.918032	1.11394		22
WT	-0.853865	1.04139		WT	1.61523	1.04139		11
WT	0.286161	1.25527		WT	1.78843	1.25527		16
WT	0.490328	0.778151		WT	1.51881	0.778151		19
WT	-1.10236	0.60206		WT	1.88525	0.60206		11
WT	-0.948341	0.60206		WT	1.66842	0.60206		2
WT	0.415366	1.32222		WT	0.661038	1.32222		26
WT	0.315327	0.60206		WT	1.74759	0.60206		16
WT	-0.324522	0.845098		WT	1.91353	0.845098		13
WT	-1.60881	0.90309		WT	1.76152	0.90309		23
WT	-1.37349	1.07918		WT	1.80537	1.07918		39
WT	-1.39438	1.14613		WT	1.76954	1.14613		14
								13
								10
								27
								19
								38
								21
								1
								3
								9
								6
								10
								13
								10
								14
								19
								3
								5
								14
								2
								26
								3
								5
								4
								8
								27
								5
								18
								17
								12
								6
								6
								28
								4
								15
								9
								15
								17
								8
								8
								9
								9
								5
								25
								16
								22
								9
								21
								11
								18
								7
								27
								21
								5
								38
								8
								9
								21
								12
								29
								13
								13
								20
								21
								4
								7
								11
								20
								6
								17
								14
								14
								13
								8
								5
								2
								9
								11
								7
								14
								16
								8
								6
								23
								25
								19
								24
								14
								8
								12
								9
								19
								19
								22
								16
								5
								14
								8
								19
								13
								15
								11
								10
								15
								8
								3
								8
								8
								8
								4
								2
								4

## Sheet: Figure 6
Figure 6A					Figure 6B			Figure 6D
CV sox10-	CV sox10- + E. coli HS	GF sox10-	GF sox10- + E coli HS		Log (E. coli CFU)	Log (MPX +1)		WT	sox10-	WT transplant	sox10- transplant
2	4	16	5		3.79934	0.69897		12	51	20	32
13	3	10	8		3.17898	0.60206		16	49	8	10
14	14	10	5		3.54407	1.17609		16	89	13	33
11	6	5	4		3.57978	0.60206		33	14	19	12
9	3	3	20		3.49136	0		7	49	9	9
7	0	11	7		2.58093	1.11394		6	45	17	14
10	9	10	7		0	1.41497		5	24	11
9	9	8	6		4.00004	1.17609		15	30	15
13	0	3	4		2.44871	1.44716		9	42	36
8	4	10	3		0	1.36173		21	20	4
18	11	9	5		0	1.04139		6	80	23
20	18	7	18		0	1.04139		11	67	22
11	15	2	11		0	0.954242			33	8
23	9	6	7		1.04139	1.14613				24
9	7	8	4		0	1.14613
37	32	10	6		2.97359	1.27875
12	13	2	7		3.4915	1.20412
18	8	10	9		1.04139	1
21	9	3	3		2.68214	0.90309
10	5	6	0		3.05346	1.51851
7	23	10			2.46389	1.14613
19	12	1			3.4915	0.954242
21	14	3			2.44871	1
8	4	7			3.15866	0.778151
9	14	4			1.95904	1.38021
13	1	8			1.32222	1.11394
18	7	4			1.04139	1.25527
21	12	11			1.04139	1.04139
18	22	6			1.85126	1.23045
23	12	5			0	0.90309
12	0	3			3.21775	0.954242
4	5	8			2.14922	0.90309
20	20	2			3.28126	0.60206
20	6	9			3.90314	0.954242
22	12	4			1.61278	1.11394
11	17	8
16	10	3
19	16	8
11	7	1
2	8	11
26	7	7
16	3	6
13	8	5
23	12	6
39	11	20
14	32	6
13	7	4
10	8	4
27	31	3
19	29
38	23
21	18
8	10
16	10
17	22
27	10
29	13
5	9
7	13
22	17
12	8
9	13
1	18
3	18
9	2
6	14
10	9
13	3
10
14
19
3
5
14
2
23
12
4
20
20
22
11
16
19
11
2
26
16
13
23
39
14
13
10
27
19
38
21
1
3
9
6
10
13
10
14
19
3
5
14
2
26
3
5
4
8
27
5
18
17
12
6
6
28
4
15
9
15
17
8
8
9
9
5
25
16
22
9
21
11
18
7
27
21

## Sheet: Figure S1
Figure S1C- summary data						Figure S1C- raw data
WT eaters 7dpf	sox10- eaters 7 dpf	WT eaters 8 dpf	sox10- eaters 8 dpf			Presence of Green Food Day 5-7
96	100	100	35			Fish flask	Eaters		Non-Eaters		Total #		% eaters
100	100	100	14				WT	sox10-	WT	sox10-	WT	sox10-	WT	sox10-
100	100	100	50			Cls #1a	22	24	1	0	23	24	95.6522	100
100	100	100	0			Cls #1b	25	24	0	0	25	24	100	100
96	100	92	40			Cls #1c	25	23	0	0	25	23	100	100
100	96	100	29			Cls #1d	19	20	0	0	19	20	100	100
100	96	100	42
100	100	100	13			Cls #2a	24	24	1	0	25	24	96	100
96	71	100	21			Cls #2b	25	24	0	1	25	25	100	96
92	85	100	35			Cls #2c	23	24	0	1	23	25	100	96
88	79	100	45			Cls #2d	9	9	0	0	9	9	100	100
80	100	100	35
90	100	100	7			Cls #4a	23	17	1	7	24	24	95.8333	70.8333
						Cls #4b	24	22	2	4	26	26	92.3077	84.6154
						Cls #4c	14	11	2	3	16	14	87.5	78.5714
						Cls #5a	20	25	5	0	25	25	80	100
						Cls #5b	27	27	3	0	30	27	90	100
						Presence of Red Food Day 8
						Plate Name	Eaters		Non-Eaters		Total #		% eaters
							WT	sox10-	WT	sox10-	WT	sox10-	WT	sox10-
						Cls #1a	20	6	0	11	20	17	100	35.2941
						Cls #1b	24	2	0	12	24	14	100	14.2857
						Cls #1c	25	6	0	6	25	12	100	50
						Cls #1d	19	0	0	15	19	15	100	0
						Cls #2a	22	2	2	3	24	5	91.6667	40
						Cls #2b	25	6	0	15	25	21	100	28.5714
						Cls #2c	23	8	0	11	23	19	100	42.1053
						Cls #2d	9	1	0	7	9	8	100	12.5
						Cls #4a	23	3	0	11	23	14	100	21.4286
						Cls #4b	23	7	0	13	23	20	100	35
						Cls #4c	15	5	0	6	15	11	100	45.4545
						Cls #5a	20	7	0	13	20	20	100	35
						Cls #5b	27	2	0	26	27	28	100	7.14286

## Sheet: Figure S2
Figure S2
GF	1X	5X
4	0	11
0	0	7
2	11	6
0	1	0
5	9	14
3	20	12
5	0	4
0	3	6
2	3	5
2	6	10
0	1	2
0	4	9
2	4	0
1	5	4
1	1	0
2	2	0
2	5	0
0	0	1
2	4	2
4	1	1
	11	0
	4	8
	3	6
	4	2

## Sheet: Figure S3
Figure S3E-raw data
	Neutrophil number	8	8	8	7	25	25	25	22	43	31	23	31	2	8	31	24	4	1	33	30	29	55	41	2	32	23	35	3	6	47	26	23	7	30	6	8	5	7	3	3	44	8	0	8	3	6	4	7
#OTU ID	taxonomy	C10	C12	C15	C1	C212	C215	C219	C21	C220	C221	C222	C225	C226	C229	C22	C230	C231	C233	C235	C236	C239	C23	C241	C243	C245	C247	C24	C251	C254	C256	C25	C265	C266	C27	C2	C311	C313	C314	C315	C31	C321	C322	C323	C324	C325	C326	C327	C329
OTU_1	d:Bacteria(1.0000),p:"Proteobacteria"(0.9999),c:Gammaproteobacteria(0.9789),o:"Enterobacteriales"(0.9125),f:Enterobacteriaceae(0.9022),g:Escherichia/Shigella(0.6307)	69.7511	64.7835	9.61305	66.3342	79.6491	9.40122	19.9514	19.4402	9.53961	8.07459	25.8242	21.9085	49.1398	25.167	55.1039	39.4951	42.8534	18.5225	54.3566	15.2085	43.4155	19.4474	11.3365	26.0383	16.3018	12.1125	6.58735	48.1502	14.3525	2.98506	11.516	64.5419	54.3598	57.3654	79.1884	36.8194	29.6198	49.1954	92.7672	44.384	32.2825	78.671	23.397	68.765	93.3511	8.74229	57.4407	81.9835
OTU_5	d:Bacteria(1.0000),p:"Proteobacteria"(0.9999),c:Gammaproteobacteria(0.9806),o:Aeromonadales(0.9125),f:Aeromonadaceae(0.9022),g:Aeromonas(0.9419)	10.5934	0.193057	36.1553	0.191441	0.0417271	0.0433497	16.9615	0.0780298	7.81338	0.281097	1.32884	0.0370967	0.0275799	0.033544	0.30606	0.179198	0.0134508	0.0108465	0.0155919	1.36046	0.0837494	1.56589	1.3791	2.81866	0.524949	2.51813	6.99489	0.0605663	10.7175	6.30025	2.66032	0.527032	0.429146	0.137382	2.09005	0.228538	0.0388281	0.255955	0.0448697	1.1704	4.65609	0.530702	0.0374284	0.317678	0.0460564	0.0443178	0.030922	0.0383352
OTU_3	d:Bacteria(1.0000),p:"Bacteroidetes"(0.9999),c:Flavobacteria(0.9831),o:"Flavobacteriales"(0.9895),f:Flavobacteriaceae(0.9863),g:Cloacibacterium(0.9522)	7.73696	10.2549	0.249684	12.2139	3.35979	2.15299	0.094184	0.342221	0.333803	9.22263	3.1406	18.9693	14.4747	0.298269	6.12447	7.4449	2.77213	0.238456	5.50018	0.277756	20.3608	1.79159	33.627	2.58896	1.45556	0.818718	0.801297	15.5302	2.3754	1.83903	17.211	13.033	12.8822	5.37605	3.21064	26.0026	22.9733	18.8684	1.16552	7.86292	4.32713	5.35685	2.00737	9.71605	0.812505	21.575	14.427	0.837657
OTU_7	d:Bacteria(1.0000),p:"Proteobacteria"(0.9999),c:Betaproteobacteria(0.9729),o:Rhodocyclales(0.9521),f:Rhodocyclaceae(0.9528),g:Dechloromonas(0.8328)	3.38032	6.75202	0.0906009	3.27316	1.64141	0.478691	0.00948161	0.210125	0.107055	2.72226	0.803965	6.65958	5.79368	0.156478	2.44946	2.39684	0.961312	0.089275	0.965085	0.182992	8.22334	0.671537	11.374	0.896082	0.331208	0.203056	0.737707	4.22702	1.23339	0.734058	5.93733	4.69292	3.71233	1.6429	0.548018	8.21234	10.2971	6.97875	0.284175	2.17111	1.75679	2.39003	0.741687	4.62343	0.250921	6.65366	5.31116	0.654052
OTU_8	d:Bacteria(1.0000),p:"Proteobacteria"(1.0000),c:Betaproteobacteria(0.9553),o:Burkholderiales(0.8418),f:Comamonadaceae(0.7487),g:Diaphorobacter(0.6812)	2.07429	3.5815	0.108891	4.641	1.73178	0.59899	0.0229666	0.119821	0.0917958	3.21801	0.670647	6.99488	8.37003	0.0248407	2.0245	3.75166	1.07501	0.0727549	1.19144	0.0838715	8.38488	0.689881	10.7498	0.87028	0.392654	0.218994	0.853469	10.3442	0.959988	0.598676	6.45492	3.92756	3.61417	1.21657	1.06876	8.60184	10.1486	6.94404	0.369537	1.7919	1.19202	1.96273	0.974985	1.78877	0.466647	6.24492	5.26911	0.888435
OTU_10	d:Bacteria(1.0000),p:"Proteobacteria"(0.9999),c:Gammaproteobacteria(0.9840),o:Pseudomonadales(0.9895),f:Moraxellaceae(0.9863),g:Acinetobacter(0.9591)	0.763986	2.32912	0.0353046	2.5945	1.08836	0.348247	0.0459331	0.0914731	0.0453018	1.597	0.424575	3.19531	2.69903	0.144874	0.683981	1.73337	0.571449	0.0432191	0.8425	0.029001	3.35743	0.406673	6.066	0.39293	0.280422	0.0926739	0.16619	2.0744	0.564088	0.284635	2.75943	2.12267	2.75234	1.18705	0.202131	4.38867	4.22161	2.6923	0.331233	1.56248	1.52216	1.32177	0.0782136	0.503397	0.204864	3.01241	2.07177	0.184614
OTU_13	d:Bacteria(1.0000),p:"Proteobacteria"(0.9999),c:Betaproteobacteria(0.9200),o:Burkholderiales(0.8536),f:Comamonadaceae(0.7487),g:Delftia(0.6812)	0.723439	0.484633	0.434714	1.25202	0.116317	0.0814289	0.00084281	0.0301014	0.0135905	0.303884	0.0565168	0.417695	0.311938	0.00417033	0.251185	0.239684	0.0559049	0.0228611	0.343559	0.014024	0.652102	0.0480258	0.986282	0.368249	0.270547	0.0580835	0.0482078	0.176652	0.0780877	0.113188	0.54984	0.43253	0.588947	0.146749	0.457727	0.471154	0.502863	0.376268	0.00693109	0.280272	0.565946	0.0928106	0.16247	0.596256	0.0573533	0.570891	0.412623	0.153341
OTU_2	d:Bacteria(1.0000),p:"Proteobacteria"(0.9999),c:Gammaproteobacteria(0.9840),o:"Vibrionales"(0.9625),f:Vibrionaceae(0.9795),g:Vibrio(0.9339)	0.456684	1.72308	0.188433	0.0698759	3.47438	82.4699	58.1117	76.8024	67.4521	68.4827	64.7285	17.3285	6.36525	71.9291	26.4838	22.7436	47.4771	77.4773	32.2591	80.1953	0.815625	71.9975	5.21652	44.7901	64.8153	78.9676	80.3675	0.217029	51.8583	68.0793	39.0473	1.03277	10.9308	28.8672	0.0392805	0.702507	0.0255048	0.0237156	0.121112	1.6124	27.1536	1.06763	0.127055	1.69591	0.915914	10.0838	1.4986	0.105254
OTU_17	d:Bacteria(1.0000),p:"Proteobacteria"(1.0000),c:Gammaproteobacteria(0.9806),o:"Enterobacteriales"(0.8889),f:Enterobacteriaceae(0.8770),g:Salmonella(0.5802)	0.267822	1.31209	0.00871981	0.201013	0.505914	0.202386	0.0151706	0.00146123	0.0185976	0.718224	0.175006	1.5841	1.1964	0.020489	0.639231	0.464859	0.279525	0.0091778	0.334419	0.0240994	1.94711	0.116045	2.80655	0.437524	0.0684988	0.0809864	0.292101	1.56463	0.25829	0.142595	1.89258	1.01149	0.632921	0.26568	0.29324	2.3736	2.88318	2.05429	0.0817139	0.777716	0.407128	0.246042	0.211982	0.987244	0.0788608	1.59754	1.28759	0.141571
OTU_4	d:Bacteria(1.0000),p:"Proteobacteria"(0.9999),c:Gammaproteobacteria(0.9966),o:Pseudomonadales(0.9591),f:Pseudomonadaceae(0.9780),g:Pseudomonas(0.7318)	0.125908	0.25376	10.3659	0.88302	0.150693	0.109758	0.378211	0.00146123	3.11391	0.420776	0.0229424	0.454078	0.835957	0.00217582	0.158746	0.115508	0.0861692	0.00851033	0.0209684	0.235548	0.647629	0.303614	0.926208	10.8175	0.214431	0.366092	0.0399617	0.00504719	7.0552	4.25288	0.351929	0.256506	0.298007	0.168321	3.07697	1.1333	2.16181	0.425435	0.151025	0.902995	1.05242	3.74606	36.5556	0.439861	1.48271	13.8059	1.2631	0.127784
OTU_11	d:Bacteria(1.0000),p:"Proteobacteria"(0.9999),c:Gammaproteobacteria(0.9823),o:Pseudomonadales(0.9521),f:Pseudomonadaceae(0.9528),g:Pseudomonas(0.9419)	0.125908	0.331879	0.00871981	0	0.065077	0.00592929	0.00758529	0.00029225	0.00715292	0.131677	0.0478434	0.349566	0.684743	0.00036264	0	0.0550218	0.00021017	0.00383799	0.024732	0.0119816	0.56885	0.0597746	0.346595	0.00420696	0.0644234	0.00909031	0.00142721	0	0.140704	0.0418907	0.5393	0	0.112096	0.0156116	0.00300059	0.336471	0.896854	0.544591	0.0974001	1.59188	0.383311	0.102154	17.5897	0.425199	0.26678	2.44497	0.261971	0.0507773
	Key: C = sox10- samples; W= WT samples; NTC = no template control sequencing samples
Figure S3E-summary statistics
	WT	sox10- low neutrophil	sox10- high neutrophil		WT SEM	sox10- low SEM	sox10- high SEM
OTU_1	46.866	48.9857	33.5781		4.41958	4.44963	4.46013
OTU_2	15.8112	11.1487	36.0128		4.08304	3.84182	5.8247
OTU_5	7.32171	2.18935	1.91014		3.11428	1.18892	0.654235
OTU_3	5.44727	8.24117	7.20548		1.15337	1.30201	1.52834
OTU_4	4.04641	6.54882	3.63736		1.22982	2.13926	1.60938
OTU_8	2.00993	3.05022	2.92261		0.424096	0.542377	0.649254
OTU_7	1.91912	2.98332	2.48454		0.406927	0.483759	0.547056
OTU_10	1.02539	1.32916	1.29291		0.226774	0.222781	0.264251
OTU_13	1.59466	0.320719	0.263493		0.822614	0.0502466	0.0495723
OTU_17	0.525112	0.713794	0.612821		0.113617	0.134339	0.133926
OTU_11	0.282976	1.81283	0.605216		0.129223	0.864318	0.335616
other*	13.1503	12.6762	9.4745
*'other' is the collection of bacteria that on their own make up less than 0.5% of total across genotypes
[truncated: 48 more columns]

## Sheet: Figure S4
Figure S4A - monoassociation colonization data			Figure S4B																	Figure S4D
E coli HS	Vibrio		Expt 1 + Vib		Expt 2 + Vib		Expt 3 + Vib		Expt 4 + Vib		Expt 1 + E. coli		Expt 2 + E. coli		Expt 3 + E. coli		Expt 4 + E.coli			sox10-	sox10- + Shw	sox10- + Shw CFS	sox10- + HS CFS
4600	325000		sox10-	sox10- + Vib	sox10-	sox10- + Vib	sox10-	sox10- + Vib	sox10-	sox10- + Vib	sox10-	sox10- + E. coli	sox10-	sox10- + E. coli	sox10-	sox10- + E. coli	sox10-	sox10- + E. coli		2	10	8	23
23600	197000		2	16	8	16	26	16	18	12	23	4	26	18	26	12	1	14		13	8	10	8
26400	147000		13	4	16	15	16	29	20	9	12	3	16	15	3	17	3	4		14	14	7	17
16000	127000		14	26	17	6	13	37	11	15	4	14	13	9	5	10	9	14		11	16	8	10
24700	160000		11	12	27	19	23	15	23	25	20	6	23	7	4	16	6	1		9	12	1	3
3310	111000		9	19	29	32	39	22	9	17	20	3	39	32	8	7	10	7		7	18	12	9
15900	108000		7	11	5	3	14	27	37	11	22	0	14	13	27	8	13	12		10	14	10	6
18900	220000		10	17	7	26	13	39	12	27	11	9	13	8	5	7	10	22		9	10	16	18
4700	36000		9	21	22	22	10	17	18	27	16	9	10	9	18	3	14	12		13	1	12	17
8000	149000		13	6	12	29	27	6	21	16	19	0	27	5	17	8	19	0		8	8	5	5
9100	188000		8	18	9	11	19	25	10	21	11	4	19	23	12	12	3	5		18	29	18	13
1050	104000			5	1	9	38	19	7	13	2	11	38	12	6	11	5	20		20	7	8	10
4400	122000				3	16	21	21	19	13			21		6	7	14	6		11	13	8	16
2360	110000				9	26		15	21	25					28		2			23	11	16	26
22500	245000				6				8	27					4					9	10	19	23
10600	17300				10				9	15					15					37	10	18	25
22400	114000				13				13	17					9					12	7	14	30
21500	412000				10				18	9					15					18	8	8	22
6200	101000				14				21	18					17					21	7	13	20
12300	579000				19				18	31					8					10	6	10	6
1730	404000				3					25					8					7	6	2	15
9900	309000				5					17					9					19	14	15	13
1610	209000				14					43					9					21	5	10	16
640	377000				2										5					8	16	8	10
14800	528000														25					9	11	15	7
2080	337000														16					13	13	9	9
5100	162000														22					18	7	10	6
4000	134000														9					21	9	13	12
8400	888000														21					18	4	9	13
1120	90000																			23	7	11	10
18300	235000		9.6	14.0909	11.3478	17.6923	21.5833	22.1538	16.4737	19.6818	14.5455	5.72727	21.5833	13.7273	11.7727	9.83333	8.38462	9.75		12	16	7	8
10000																				4	17	27	12
51000																				20	9	11	10
70000																				20	8	18	14
5000																				22	5	23	19
1700																				11	10	14	24
820																				16	11	3	9
																				19	23	13	15
																				11		3	23
																				2		15	18
																				26		7	34
																				16		14	9
																				13		9	14
																				23		7	6
																				39		3	7
																				14		3	11
																				13		11	9
																				10		5	10
																				27		4
																				19		6
																				38		2
																				21		10
																				8		7
																				16		6
																				17		18
																				27		6
																				29		12
																				5		17
																				7		12
																				22		11
																				12		6
																				9		6
																				1		2
																				3		8
																				9		9
																				6		8
																				10		4
																				13		11
																				10		11
																				14		27
																				19		9
																				3		7
																				5
																				14
																				2
																				23
																				12
																				4
																				20
																				20
																				22
																				11
																				16
																				19
																				11
																				2
																				26
																				16
																				13
																				23
																				39
																				14
																				13
																				10
																				27
																				19
																				38
																				21
																				1
																				3
																				9
																				6
																				10
																				13
																				10
																				14
																				19
																				3
																				5
																				14
																				2
																				26
																				3
																				5
																				4
																				8
																				27
																				5
																				18
																				17
																				12
																				6
																				6
																				28
																				4
																				15
																				9
																				15
																				17
																				8
																				8
																				9
																				9
																				5
																				25
																				16
																				22
																				9
																				21
																				11
																				18
																				7
																				27
																				21
