# Supplementary material for: The enteric nervous system promotes intestinal health by constraining microbiota composition
Source: PLoS Biol. 2017 Feb 16;15(2):e2000689. doi: 10.1371/journal.pbio.2000689 (PMC5331947; doi:10.1371/journal.pbio.2000689)
Supplement: S1 Code — (R) [file pbio.2000689.s012.R]

## try http:// if https:// URLs are not supported
source("https://bioconductor.org/biocLite.R")
biocLite("metagenomeSeq")
source("https://bioconductor.org/biocLite.R")
abiocLite("interactiveDisplay")
library(metagenomeSeq)
library(ggplot2)
library(gss)

#####-----Import Data-----#####
##Mapping file
meta_raw <- read.csv("~/Documents/Guillemin Lab Work/Sox10 sequencing/151119 data and files/151119_MetaData_noc.csv", sep = ",", row.names = 1, header = TRUE, comment.char="")

##OTU table
otu_raw <- read.csv("~/Documents/Guillemin Lab Work/Sox10 sequencing/151119 data and files/151119_OTUtable.csv", sep = ",", row.names = 1, header = TRUE, comment.char="")
otu_raw <- t(otu_raw)
otu_raw <- data.frame(otu_raw)
#Subset to samples in mapping file
otu_raw <- otu_raw[(rownames(otu_raw) %in% rownames(meta_raw))]
otu_raw <- otu_raw[(colSums(otu_raw) != 0)]
#Subset mapping file to contain only samples in otu table
meta_raw <- meta_raw[(rownames(meta_raw) %in% rownames(otu_raw)),]
#Match rows
otu_raw <- otu_raw[match(rownames(meta_raw), rownames(otu_raw)),]

#####-----Rarefy data-----#####
#View number of sequences per sample
num.seqs <- rowSums(otu_raw)
num.seqs <- sort(num.seqs)
View(num.seqs)

#Set desired sampling depth
min.seq <- 100000

#Remove samples with less than desired sampling depth
otu_full <- otu_raw[rowSums(otu_raw) >= min.seq, ]

#Rarefy table to value in min.seq
otu_full <- rrarefy(otu_full, min.seq)
#Remove OTUs that are no longer present in any sample
otu_full <- otu_full[,(colSums(otu_full) != 0)]
otu_full <- as.data.frame(otu_full)

#Remove samples in mapping file that are no longer present in the OTU table
meta_full <- meta_raw[(rownames(meta_raw) %in% rownames(otu_full)),]

#transpose otu table, only for newMRexperiment (not spearman or cortest)
otu_full <- t(otu_full)

meta = AnnotatedDataFrame(meta_full)
obj = newMRexperiment(counts=otu_full, phenoData=meta)

res1= fitTimeSeries(obj, feature = 1, class = 'Fish.genotype', time = 'MPX', B=10, norm=FALSE, log=FALSE)
plotClassTimeSeries(res1)

spearman <- cor(meta_raw$MPX, otu_raw, use = "complete", "spearman")
pearson <- cor(meta_raw$MPX, otu_raw, use = "complete", "pearson")


cor.test(map.b$SR, map.b$PD,
         alternative = c("two.sided"),
         method = c("pearson"),
         exact = TRUE, conf.level = 0.95, continuity = FALSE)

plot(map.b$SR, map.b$PD)
plot(otu_raw$OTU_1, otu_raw$OTU_2)

otu_trim <- otu_raw[,(colSums(otu_raw) != 0)] #remove OTUs not present in any sample
otu.20 <- otu_trim[,colSums(1*(otu_trim>0)) > 20] #remove OTUs not present in at least 20

df <- data.frame("Estimate" = numeric(129), "P.value" = numeric(129)) #make dataframe for estimates and pvalues
rownames (df) <- colnames(otu.20) #label rows with sample names
for (i in 1:dim(otu.20)[2]){ #loop to identify estimate and p value for each sample against neutrophil number
  test <- cor.test(meta_raw$MPX, otu.20[,i])
  df$Estimate[i] = test$estimate #drop results of interest into the dataframe
  df$P.value[i] = test$p.value
}

pvector <- df[,2] #extract dataframe column into a vector
pvaladjust <- p.adjust(pvector, method = "fdr", n = length(pvector))
df.adj <- cbind(df, pvaladjust)

df_limit <- df[complete.cases(df),] #get rid of NA rows
df_matrix <- data.matrix(df_limit)

cor_data <- df_matrix[,1]
cor_p <- df_matrix[,2]
cor_data <- data.matrix(cor_data)
library(corrplot)
corrplot(cor_data, is.corr = FALSE, method = "circle")

library(RColorBrewer)
library(gplots)
my_palette <- colorRampPalette(c("red", "yellow", "green"))(n = 299)
df_heatmap <- heatmap.2 (df_matrix, Rowv=NA, Colv=NA, col = cm.colors(256), scale="column", margins=c(5,10))
heatmap.2(df_matrix, col=redgreen(75), Rowv= row.dend, scale="none", key=TRUE, keysize=1,
          density.info="none", trace="none",cexCol=0.9)

row.dend = as.dendrogram(hclust(dist(df_matrix)))
### make a single color scale red-black-green, yellow-white-blue
mycols = c(colorRampPalette(c("green","white","red"))(100))
# adjust columns of xs to plot:
df_matrix[,1] = df_matrix[,1] - max(df_matrix[,1]) - 0.1 # make sure they are far away enough from 0!
df_matrix[,2] = df_matrix[,2] - min(df_matrix[,2]) + 0.1
## control color breaks are centered at 0 and override automatic color breaks, 
## which can result in use of wrong color on either side depending on distribution 
breaks = (seq (-.4,.4, length=101))
## plot:
heatmap.2(df_matrix, col = mycols, Rowv = row.dend, Colv=NA, scale="none", breaks = breaks, key=TRUE, keysize = 1.5, trace="none", cexCol=0.9, cexRow=0.3)


OTUcor <- cor(otu_full)

library(scales)
require(reshape2)

otum <- melt(cbind(otu_raw, rn = rownames(otu_raw)), id.vars = "rn", value.name="Percent_OTU")

ggplot(otum,aes(x = rn, y = Percent_OTU, fill= variable)) + 
  geom_bar(position = "fill",stat = "identity") +
  scale_y_continuous(labels = percent_format())

ggplot(otum,aes(x = rn, y = Percent_OTU, fill= variable)) + 
  geom_bar(stat='identity') +
  guides(fill=guide_legend(reverse=T))


# original data in a 'wide' format
x  <- meta_raw$MPX
y <- otu_raw$OTU_1

logMPX <- map.a$MPX + 1

#plotdata <- cbind(x, y)
map.a <- cbind(meta_raw, otu_raw)
map.a <- cbind(map.a, logMPX)

# plot, using the aesthetics argument 'colour'
ggplot(map.a, aes(x=as.factor(map.a$MPX), y=map.a$OTU_1) +
  geom_jitter(aes(colour=as.factor(map.a$MPXgenotype)), shape = 19, size=1.5) +
  theme (legend.position = "top"))

## 3D plot
library(scatterplot3d)
#map.a$pcolor[map.a$MPX<=8] <- "darkgreen"
#map.a$pcolor[map.a$MPX>=22] <- "red"
#map.a$pcolor[map.a$MPX.category==9-21] <- "blue"
shapes = c(16, 1, 16) 
shapes <- shapes[as.numeric(map.a$MPXgenotype)]

colors <- c("red", "red", "black")
colors <- colors[as.numeric(map.a$MPXgenotype)]

with(map.a, {
  s3d <- scatterplot3d(log10(OTU_2), log10(OTU_1), log10(logMPX),        # x y and z axis
                       color=colors, pch=shapes,        # circle color indicates MPXgenotype
                       type="h", lty.hplot=2,       # lines to the horizontal plane
                       xlab="log (OTU_2), Vib",
                       ylab="log (OTU_1), Esh",
                       zlab="log (MPX +1)",
                       angle=60)
  my.lm <- lm(log10(logMPX) ~ log10(OTU_2) + log10(OTU_1)) #z x y
  s3d$plane3d(my.lm)
  
  legend("top", legend = levels(map.a$MPXgenotype),
         bty="n", cex=.75,              # suppress legend box, shrink text 25%
         col =  c("red", "red", "black"), 
         pch = c(16, 1, 16), 
         inset = -0.25, xpd = TRUE, horiz = TRUE)
})

#for determining AIC values
mlr1.lm=lm(log10(logMPX) ~ log10(OTU_1), data=map.a)
summary(mlr1.lm)
AIC(mlr1.lm, k=2)

mlr2.lm=lm(log10(logMPX) ~ log10(OTU_2), data=map.a)
summary(mlr2.lm)
AIC(mlr2.lm, k=2)

mlr3.lm=lm(map.a$OTU_1 ~ map.a$MPX + map.a$OTU_2)
mlr3.lm = lm(MPX ~ log10(OTU_1) + log10(OTU_2), data=map.a)

mlr3.lm = lm(log10(logMPX) ~ log10(OTU_1) + log10(OTU_2), data=map.a)
summmlr <- summary(mlr3.lm, correlation=TRUE)
summmlr
AIC(mlr3.lm, k=2)
AIC(mlr1.lm, mlr2.lm, mlr3.lm, k=2)
