# Supplementary material for: The enteric nervous system promotes intestinal health by constraining microbiota composition
Source: PLoS Biol. 2017 Feb 16;15(2):e2000689. doi: 10.1371/journal.pbio.2000689 (PMC5331947; doi:10.1371/journal.pbio.2000689)
Supplement: S2 Code — (R) [file pbio.2000689.s013.R]

#####-----Load packages and scripts-----#####
library(vegan)
library(picante)
library(ggplot2)
library(Rmisc)
library(ape)
library(phytools)
library(phangorn)
library(GUniFrac)

#####-----Import Data-----#####
##Mapping file
meta_raw <- read.csv("~/Documents/Guillemin Lab Work/Sox10 sequencing/151119 data and files/151119_MetaData_noc.csv", sep = ",", row.names = 1, header = TRUE, comment.char="")

##OTU table
otu_raw <- read.csv("~/Documents/Guillemin Lab Work/Sox10 sequencing/151119 data and files/151119_OTUtable.csv", sep = ",", row.names = 1, header = TRUE, comment.char="")
otu_raw <- t(otu_raw)
otu_raw <- data.frame(otu_raw)
otu_raw <- as.matrix(otu_raw)

otu_abnd <- read.csv("~/Documents/Guillemin Lab Work/Sox10 sequencing/151119 data and files/160106_otu_table.csv", sep = ",", row.names = 1, header = TRUE, comment.char="")
otu_abnd <- t(otu_abnd)
otu_abnd <- data.frame(otu_abnd)

#Subset to samples in mapping file
otu_raw <- otu_raw[(rownames(otu_raw) %in% rownames(meta_raw))]
otu_raw <- otu_raw[(colSums(otu_raw) != 0)]
#Subset mapping file to contain only samples in otu table
meta_raw <- meta_raw[(rownames(meta_raw) %in% rownames(otu_raw)),]
#Match rows
otu_raw <- otu_raw[match(rownames(meta_raw), rownames(otu_raw)),]

  #####-----Rarefy data-----#####
#View number of sequences per sample
num.seqs <- rowSums(otu_abnd)
num.seqs <- sort(num.seqs)
View(num.seqs)

#Set desired sampling depth
min.seq <- 100000

#Remove samples with less than desired sampling depth
otu_full <- otu_abnd[rowSums(otu_abnd) >= min.seq, ]

#Rarefy table to value in min.seq
otu_full <- rrarefy(otu_full, min.seq)
#Remove OTUs that are no longer present in any sample
otu_full <- otu_full[,(colSums(otu_full) != 0)]
otu_full <- data.frame(otu_full)

#Remove samples in mapping file that are no longer present in the OTU table
meta_full <- meta_raw[(rownames(meta_raw) %in% rownames(otu_full)),]

##Taxonomy
tax_raw <- read.csv("~/Documents/Guillemin Lab Work/Sox10 sequencing/151119 data and files/160107_taxonomy.csv", sep = ",", row.names=1, header = TRUE, fill=TRUE)
tax_raw <- tax_raw[(rownames(tax_raw) %in% colnames(otu_full)),]
tax_raw <- data.frame(tax_raw)

#Remove OTUs from taxonomy file that are no longer present in the OTU table
tax_full <- tax_raw[(rownames(tax_raw) %in% colnames(otu_full)),]
tax_full <- data.frame(tax_full)

##Phylogenetic Tree
tree_raw <- read.tree("~/Documents/Guillemin Lab Work/Sox10 sequencing/151119 data and files/otus4tree2")
tree_raw <- prune.sample(otu_raw, tree_raw)
tree.20 <-prune.sample(otu.20, tree_raw)

#####-----Alpha-Diversity-----#####
meta <- meta_full
meta <- meta_raw
otu <- otu.20

#Calculate alpha diversity metrics
SR <- specnumber(otu) #OTU richness
simpsons <- diversity(otu, "simpson") #Simpson's diversity (evenness)
PD <- pd(otu, tree.20, include.root=FALSE) #Phylogenetic Diversity (Faith's PD)

#Collate
alpha.div <- cbind(SR, simpsons, PD)

#Merge with mapping file
#map.a <- merge(meta, alpha.div, by.x=0, by.y=0, row.names=1, all=TRUE)
map.b <- cbind(meta, alpha.div)

#Summary statistics (this is an example; change groupvars for groups you want summary statistics on)
SR.summ <- summarySE(map.a, measurevar='SR', groupvars='MPXgenotype')
simp.summ <- summarySE(map.a, measurevar='simpsons', groupvars='MPXgenotype')
PD.summ <- summarySE(map.a, measurevar='PD', groupvars='MPXgenotype')

#SR.summ <- summarySE(subset(map.a, SampleType == 'Fish.genotype'), measurevar='SR', groupvars='MPX.category')
#simp.summ <- summarySE(subset(map.a, SampleType == 'Fish.genotype'), measurevar='simpsons', groupvars='MPX.category')

colnames(PD.summ) <- c('Group', 'N', 'mean', 'sd', 'se', 'ci')
colnames(SR.summ) <- c('Group', 'N', 'mean', 'sd', 'se', 'ci')
colnames(simp.summ) <- c('Group', 'N', 'mean', 'sd', 'se', 'ci')

#subset any category from map.a file
Trialsubset <- subset(map.a, Trial.number == "Day 2")
otu_subset <- otu_full[(rownames(otu_full) %in% rownames(Trialsubset))]
otu_subset <- as.data.frame(otu_subset)

#Statistical tests (example)
#ANOVA
aov_fit <- aov(map.b$PD ~ as.factor(map.b$MPXgenotype))
summary(aov_fit)

#cor.test(x=as.numeric(as.character(map.a$DPF)), y=map.a$simpsons, alternative = "two.sided", method = "spearman", conf.level = 0.95)
##Plot (example)
ggplot(map.b, aes(x=as.factor(map.b$MPXgenotype), y=map.b$SR)) +
  geom_jitter(aes(group=as.factor(map.b$MPXgenotype), colour=as.factor(map.b$MPX.category)), shape = 19, size=1.5, position=position_jitter(width=0.1)) +
  stat_summary(fun.y=mean, colour="#000000", geom="point", shape=19, size=1.5, aes(group = 1)) +
  xlab("MPX genotype") +
  ylab("SR") +
  theme_bw() +
  theme(panel.grid.major = element_blank(),
        panel.grid.minor = element_blank(),
        panel.border = element_rect(fill=NA, colour = "black", size=0.5),
        axis.line = element_line(),
        axis.title.x = element_text(size=8),
        axis.text.x = element_text(size=8, angle=45, hjust=1),
        axis.title.y = element_text(size=8),
        axis.text.y = element_text(size=8),
        legend.position="right")
#ggsave("simpsons.svg", width=5.7, height=8.7, units='cm', dpi = 300)

ggplot(map.a, aes(x=as.factor(map.a$MPXgenotype), y=map.a$SR, color=map.a$MPXgenotype, fill=map.a$MPXgenotype)) + 
  geom_boxplot()+
  theme_classic()+
  scale_x_discrete(limits=c("WT", "Cls low", "Cls high"))+
  scale_color_manual(values=c("gray0", "red", "gray0"))+
  scale_fill_manual(values=c("red", "white", "white"))+
  xlab("MPX genotype") +
  ylab("OTU richness")

#####-----Beta-Diversity-----#####
map <- map.a
#map <- subset(map, SampleType == 'Intestines')
otu <- otu_full[(rownames(otu_full) %in% rownames(map)),]
otu <- otu[,(colSums(otu) != 0)]
tree <- prune.sample(otu, tree_raw)

#Calculate dissimilarity matrix (non-phylogenetic)
dm_full <- vegdist(otu.20,  method = "canberra", binary = FALSE)
dm_full <- as.data.frame(as.matrix(dm_full))
dm <- dm_full

#Calculate dissimilarity matrix (phylogenetic)
tree.mp <- midpoint(tree.20) #Roots tree using midpoint method; requires library phangorn

otu <- otu[,(colnames(otu) %in% tree.20$tip.label)] #Limit OTU table to OTUs found in tree (if for some reason there is not agreement)

unifracs <- GUniFrac(otu, tree.mp, alpha=c(0, 0.5, 1))$unifracs #Requires GUniFrac package; Takes a couple of minutes on laptop
#Choose only one to uncomment
#dm_full <- unifracs[, , "d_1"] # Weighted UniFrac
dm_full <- unifracs[, , "d_UW"] # Unweighted UniFrac
#dm_full <- unifracs[, , "d_VAW"] # Variance adjusted weighted UniFrac
#dm_full <- unifracs[, , "d_0"] # Generalized UniFrac with alpha 0
#dm_full <- unifracs[, , "d_0.5"] # Generalized UniFrac with alpha 0.5 (overall best power?)	

dm_full <- as.data.frame(as.matrix(dm_full))

dm <- dm_full

#Analysis of Dissimilarity (example)
adonis(formula = dm ~ Genotype*Housing, data = map, permutations = 9999)

#Beta-dispersion test (example)
beta.disp <- with(map.b, betadisper(as.dist(dm), Dish.number))

#Is it significant?
anova(beta.disp)
TukeyHSD(beta.disp)

#Plot Beta-Dispersion
boxplot(beta.disp, main="Group Homogenieties", xlab="Host Genotype/MPX level")

##Ordination
#NMDS
ord <- metaMDS(otu, distance="canberra", binary = FALSE)
ord <- metaMDS(dm) #Use this is using distance not incorporated into vegan's vegdist (e.g. Unifrac)

#Principal Components Analysis (PCA)
ord <- rda(otu.20)

#Principal Coordinates Analysis (PCoA)
ord <- cmdscale(d=dm, k=2)
ord <- as.data.frame(ord)

#Extract values
NMDS <- data.frame(V1 = ord$points[,1], V2 = ord$points[,2])
NMDS <- merge(ord, meta, by.x=0, by.y=0, all = TRUE)
rownames(NMDS) <- NMDS$Row.names
NMDS <- NMDS[,-1]

#Simple plot
plot(ord)

ggplot(ord, aes(colour=map.b$Dish.number)) +
  geom_point(aes(colour=map.b$Dish.number), size=3) +
  scale_colour_manual(values=c('WT'='black', 'Cls low'='pink', 'Cls high'='red'))

##Plot Ordination
ggplot(NMDS, aes(x=V1, y=V2, colour=MPX.category)) +
  geom_point(aes(colour=MPX.category), size = 3) +
  #scale_colour_manual(values=c('WT'='black', 'Cls low'='pink', 'Cls high'='red')) +
  #geom_segment(data=vecsp,aes(x=0,xend=MDS1,y=0,yend=MDS2), arrow = arrow(length = unit(0.5, "cm")),colour="black",inherit_aes=FALSE) + #Comment out if you don't want to plot OTU vectors
  #geom_text(data=vecsp,aes(x=MDS1,y=MDS2,label=species),size=5) + #Comment out if you don't want to plot OTU vector labels
  #geom_path(data=df_ell, aes(x=MDS1, y=MDS2, colour=group), size=0.5, alpha=0.5, linetype='solid') + #Comment out if you don't want to plot elipses
  xlab("NMDS 1") +
  ylab("NMDS 2") +
  theme_bw() +
  theme(panel.grid.major = element_blank(),
        panel.grid.minor = element_blank(),
        panel.border = element_rect(fill=NA, colour = "black", size=0.5),
        panel.border = element_blank(),
        axis.line = element_line(),
        axis.title.x = element_text(size=10),
        axis.text.x = element_text(size=8, angle=45, vjust=1, hjust=1),
        axis.title.y = element_text(size=10),
        axis.text.y = element_text(size=8),
        legend.background = element_rect(fill=NA, colour = "black", size=0.25),
        legend.text = element_text(size=8),
        legend.title = element_blank(),
        legend.position = "right",
        #legend.key.size = unit(0.33, 'cm'),
        legend.key = element_blank())
ggsave("ordination.svg", width=10, height=10, units='cm', dpi = 600)

#Beta-dispersion test (example)
beta.disp <- with(map.b, betadisper(as.dist(dm_full), Trial.number))

#Is it significant?
anova(beta.disp)
TukeyHSD(beta.disp)
